# Supplementary material for: The kinetoplastid kinetochore protein KKT4 is an unconventional microtubule tip–coupling protein
Source: J Cell Biol. 2018 Nov 5;217(11):3886–900. doi: 10.1083/jcb.201711181 (PMC6219724; doi:10.1083/jcb.201711181)
Supplement: Table S1 (Excel) [file JCB_201711181_TableS1.xlsx]

## Sheet: Rupture force
	Force (pN)				Kolmogorv-Smirnov Test (wt vs mut)
	wt 600nM	mut 600nM	Ndc80 600nM		α	0.05
	1.2	0.8	3.4		N1	25
	1.26	0.9	4		N2	19
	1.3	1.06	4.3		Ne (number of elements)	10.8
	1.35	1.16	5.5		D	0.4547
	1.38	1.2	5.7		Critical	0.4304
	1.6	1.28	5.7		P(Ne)	0.01502
	1.6	1.34	6.5
	1.7	1.38	7.2		D>=Critical value -- hypothesis of equal distributions is rejected.
	1.7	1.44	8.2
	1.8	1.47	8.7
	1.8	1.5	8.7		Kolmogorv-Smirnov Test (wt vs ndc80)
	1.97	1.58	9.6		α	0.005
	2	1.77	9.8		N1	25
	2	1.77	10		N2	33
	2	1.8	11.2		Ne (number of elements)	16.98
	2.1	1.8	11.2		D	0.96
	2.1	1.87	11.3		Critical	0.42
	2.5	2.34	11.7		P(Ne)	3.22e-26
	2.55	3.1	12.1
	2.6		12.1		D>=Critical value -- hypothesis of equal distributions is rejected.
	2.7		12.2
	3.2		12.3
	3.5		12.3
	3.7		12.4
	3.9		12.5
			12.7
			13.3
			13.6
			13.7
			15.3
			17.9
			18.9
			19
mean	2.1	1.6	10.697
SE	0.153759	0.121126	0.701331
p value		p<0.05 (vs wt)	p<0.005 (vs wt)
N total	35	33	33
N with breaking	25	19	33
N not holding	10	14	-

## Sheet: Friction coefficient
	Fricion coefficient (pN sec/µm)
	wt 60nN	mut 60nN	wt 600nM	mut 600 nM	wt 6500nM	mut 6500nM	ndc80 600nM		Kolmogorv-Smirnov Test (WT vs mut at 60nM)
	0.00582	0.00357	0.05006	0.0031	0.0038	0.0036	9.34343		α	0.05
	0.0176	0.01366	0.05541	0.00383	0.00783	0.02378	15.3291		N1	20
	0.02512	0.01711	0.09852	0.01136	0.05285	0.03472	19.9366		N2	13
	0.06658	0.02917	0.11023	0.01514	0.06225	0.04191	27.1758		Ne (number of elements)	7.8788
	0.09275	0.03845	0.14286	0.01767	0.06821	0.04208	43.5229		D	0.569231
	0.09601	0.04656	0.15411	0.01936	0.08145	0.04873	52.6131		Critical	0.49904
	0.11108	0.07025	0.18721	0.02025	0.10027	0.04878	100.03		P(Ne)	0.0067
	0.12058	0.07298	0.19075	0.02755	0.12514	0.05296	106.866
	0.13949	0.0823	0.20428	0.0338	0.14836	0.06283	113.189		D>=Critical value -- hypothesis of equal distributions is rejected.
	0.15268	0.08996	0.23723	0.03422	0.1513	0.06736	113.794
	0.19448	0.11056	0.24792	0.04131	0.16382	0.07508	125.156
	0.2158	0.12874	0.24873	0.05249	0.16825	0.08296	150.025		Kolmogorv-Smirnov Test (WT vs mut at 600nM)
	0.22204	0.29233	0.24881	0.06358	0.18404	0.1078	161.971		α	0.05
	0.22351		0.25088	0.06439	0.19303	0.12122	181.626		N1	27
	0.32459		0.29191	0.06467	0.2165	0.13659	232.614		N2	23
	0.32479		0.37795	0.07042	0.23253	0.14664	250.022		Ne (number of elements)	12.42
	0.38749		0.38631	0.0708	0.25251	0.15123	301.011		D	0.7954
	0.59071		0.40749	0.08657	0.27018	0.17717	338.217		Critical	0.4027
	0.73067		0.43182	0.08718	0.27123	0.20677	346.034		P(Ne)	7.51e-08
	0.89828		0.51715	0.09384	0.29087	0.22294	353.316
			0.58674	0.13576	0.29247	0.22409	383.594		D>=Critical value -- hypothesis of equal distributions is rejected.
			0.96718	0.212	0.30826	0.25881	429.704
			1.13811	0.21873	0.31305	0.30904	455.458
			1.15544		0.31906	0.3499	602.098
			1.26127		0.42768	0.443	643.58		Kolmogorv-Smirnov Test (WT vs mut at 6500nM)
			1.27504		0.4296	0.47573	800.447		α	0.05
			1.55152		0.44347	0.63885	859.787		N1	47
					0.47054	0.89146	990.517		N2	28
					0.48878		1637.5		Ne (number of elements)	17.5467
					0.53334				D	0.4308
					0.57833				Critical	0.306
					0.60553				P(Ne)	0.0018
					0.60631
					0.61357				D>=Critical value -- hypothesis of equal distributions is rejected.
					0.61879
					0.63655
					0.66156
					0.72484
					0.75794
					0.86293				Kolmogorv-Smirnov Test (WT vs ndc80 at 600nM )
					0.88586				α	0.005
					0.97695				N1	27
					1.08305				N2	29
					1.18201				Ne (number of elements)	13.98
					1.59408				D	1
					1.80505				Critical	0.47
					1.95119				P(Ne)	0
mean	0.247004	0.0765877	0.473146	0.0629574	0.493941	0.194501	339.465		D>=Critical value -- hypothesis of equal distributions is rejected.
SE	0.0539744	0.0208961	0.0841908	0.0121998	0.0654606	0.0389739	68
p-value	p<0.05		p<0.05		p<0.05		p<0.005 (vs wt at 600nM)
N total	20	13	27	23	47	28	31

## Sheet:  Clamping data
Tensile force (pN)	0.8 ± 0.1
Number of growth events	18
Mean growth speed (nm sec-1)	11 ± 2
Total growth time (hr)	0.7
Number of catastrophes	9
Catastrophe frequency (h-1)	12 ± 4
Detachments during growth	7
Detachments frequency (h-1)	10 ± 4
Number of shortening events	14
Mean shortening speed (nm sec-1)	179 ± 15
Total shortening time (h)	0.07
Number of rescues	0
Rescue frequency (h-1)	-
Detachments during shortenitng	9
Detachment frequency (h-1)	135 ± 45
